# Supplementary material for: Immune-Related Neurological Toxicities of PD-1/PD-L1 Inhibitors in Cancer Patients: A Systematic Review and Meta-Analysis
Source: Front Immunol. 2020 Dec 18;11:595655. doi: 10.3389/fimmu.2020.595655 (PMC7775530; doi:10.3389/fimmu.2020.595655)
Supplement: Supplementary file 10 [file DataSheet_1.csv]

Search number	Query	Sort By	Filters	Search Details	Results	Time
17	(#4) AND (#7)	Publication Date	Clinical Trial, Phase II, Clinical Trial, Phase III, Randomized Controlled Trial, in the last 10 years, Humans, English, Cancer	((((("neoplasm s"[All Fields] OR "neoplasms"[MeSH Terms]) OR "neoplasms"[All Fields]) OR "neoplasm"[All Fields]) OR ((((((((((((("cancer s"[All Fields] OR "cancerated"[All Fields]) OR "canceration"[All Fields]) OR "cancerization"[All Fields]) OR "cancerized"[All Fields]) OR "cancerous"[All Fields]) OR "neoplasms"[MeSH Terms]) OR "neoplasms"[All Fields]) OR "cancer"[All Fields]) OR "cancers"[All F…	471	20:59:26
16	(#4) AND (#7)	Publication Date	Clinical Trial, Phase II, Clinical Trial, Phase III, Randomized Controlled Trial, in the last 10 years, Humans, English	((((("neoplasm s"[All Fields] OR "neoplasms"[MeSH Terms]) OR "neoplasms"[All Fields]) OR "neoplasm"[All Fields]) OR ((((((((((((("cancer s"[All Fields] OR "cancerated"[All Fields]) OR "canceration"[All Fields]) OR "cancerization"[All Fields]) OR "cancerized"[All Fields]) OR "cancerous"[All Fields]) OR "neoplasms"[MeSH Terms]) OR "neoplasms"[All Fields]) OR "cancer"[All Fields]) OR "cancers"[All F…	471	20:58:57
15	(#4) AND (#7)	Publication Date	Clinical Trial, Phase II, Clinical Trial, Phase III, Randomized Controlled Trial, in the last 10 years, Humans	((((("neoplasm s"[All Fields] OR "neoplasms"[MeSH Terms]) OR "neoplasms"[All Fields]) OR "neoplasm"[All Fields]) OR ((((((((((((("cancer s"[All Fields] OR "cancerated"[All Fields]) OR "canceration"[All Fields]) OR "cancerization"[All Fields]) OR "cancerized"[All Fields]) OR "cancerous"[All Fields]) OR "neoplasms"[MeSH Terms]) OR "neoplasms"[All Fields]) OR "cancer"[All Fields]) OR "cancers"[All F…	486	20:58:16
14	(#4) AND (#7)	Publication Date	Clinical Trial, Phase II, Clinical Trial, Phase III, in the last 10 years, Humans	((((("neoplasm s"[All Fields] OR "neoplasms"[MeSH Terms]) OR "neoplasms"[All Fields]) OR "neoplasm"[All Fields]) OR ((((((((((((("cancer s"[All Fields] OR "cancerated"[All Fields]) OR "canceration"[All Fields]) OR "cancerization"[All Fields]) OR "cancerized"[All Fields]) OR "cancerous"[All Fields]) OR "neoplasms"[MeSH Terms]) OR "neoplasms"[All Fields]) OR "cancer"[All Fields]) OR "cancers"[All F…	418	20:57:34
13	(#4) AND (#7)	Publication Date	Clinical Trial, Phase III, in the last 10 years, Humans	((((("neoplasm s"[All Fields] OR "neoplasms"[MeSH Terms]) OR "neoplasms"[All Fields]) OR "neoplasm"[All Fields]) OR ((((((((((((("cancer s"[All Fields] OR "cancerated"[All Fields]) OR "canceration"[All Fields]) OR "cancerization"[All Fields]) OR "cancerized"[All Fields]) OR "cancerous"[All Fields]) OR "neoplasms"[MeSH Terms]) OR "neoplasms"[All Fields]) OR "cancer"[All Fields]) OR "cancers"[All F…	152	20:57:28
12	(#4) AND (#7)	Publication Date	in the last 10 years, Humans	((((("neoplasm s"[All Fields] OR "neoplasms"[MeSH Terms]) OR "neoplasms"[All Fields]) OR "neoplasm"[All Fields]) OR ((((((((((((("cancer s"[All Fields] OR "cancerated"[All Fields]) OR "canceration"[All Fields]) OR "cancerization"[All Fields]) OR "cancerized"[All Fields]) OR "cancerous"[All Fields]) OR "neoplasms"[MeSH Terms]) OR "neoplasms"[All Fields]) OR "cancer"[All Fields]) OR "cancers"[All F…	12,137	20:57:21
11	(#4) AND (#7)	Publication Date	Clinical Trial, in the last 10 years, Humans	((((("neoplasm s"[All Fields] OR "neoplasms"[MeSH Terms]) OR "neoplasms"[All Fields]) OR "neoplasm"[All Fields]) OR ((((((((((((("cancer s"[All Fields] OR "cancerated"[All Fields]) OR "canceration"[All Fields]) OR "cancerization"[All Fields]) OR "cancerized"[All Fields]) OR "cancerous"[All Fields]) OR "neoplasms"[MeSH Terms]) OR "neoplasms"[All Fields]) OR "cancer"[All Fields]) OR "cancers"[All F…	773	20:56:22
10	(#4) AND (#7)	Publication Date	Clinical Trial, Humans	((((("neoplasm s"[All Fields] OR "neoplasms"[MeSH Terms]) OR "neoplasms"[All Fields]) OR "neoplasm"[All Fields]) OR ((((((((((((("cancer s"[All Fields] OR "cancerated"[All Fields]) OR "canceration"[All Fields]) OR "cancerization"[All Fields]) OR "cancerized"[All Fields]) OR "cancerous"[All Fields]) OR "neoplasms"[MeSH Terms]) OR "neoplasms"[All Fields]) OR "cancer"[All Fields]) OR "cancers"[All F…	789	20:56:16
9	(#4) AND (#7)	Publication Date	Humans	((((("neoplasm s"[All Fields] OR "neoplasms"[MeSH Terms]) OR "neoplasms"[All Fields]) OR "neoplasm"[All Fields]) OR ((((((((((((("cancer s"[All Fields] OR "cancerated"[All Fields]) OR "canceration"[All Fields]) OR "cancerization"[All Fields]) OR "cancerized"[All Fields]) OR "cancerous"[All Fields]) OR "neoplasms"[MeSH Terms]) OR "neoplasms"[All Fields]) OR "cancer"[All Fields]) OR "cancers"[All F…	12,364	20:55:59
8	(#4) AND (#7)	Publication Date		((((("neoplasm s"[All Fields] OR "neoplasms"[MeSH Terms]) OR "neoplasms"[All Fields]) OR "neoplasm"[All Fields]) OR ((((((((((((("cancer s"[All Fields] OR "cancerated"[All Fields]) OR "canceration"[All Fields]) OR "cancerization"[All Fields]) OR "cancerized"[All Fields]) OR "cancerous"[All Fields]) OR "neoplasms"[MeSH Terms]) OR "neoplasms"[All Fields]) OR "cancer"[All Fields]) OR "cancers"[All F…	20,779	20:55:44
7	(#5) OR (#6)	Publication Date		"PD-1"[All Fields] OR "PD1"[All Fields] OR "PD-L1"[All Fields] OR "PDL-1"[All Fields] OR "PDL1"[All Fields] OR "nivolumab"[MeSH Terms] OR "nivolumab"[All Fields] OR "nivolumab s"[All Fields] OR "nivolumab"[MeSH Terms] OR "nivolumab"[All Fields] OR "opdivo"[All Fields] OR "nivolumab s"[All Fields] OR "pembrolizumab"[Supplementary Concept] OR "pembrolizumab"[All Fields] OR "pembrolizumab"[Supplemen…	25,600	20:55:19
6	((((((((((((nivolumab) OR (Opdivo)) OR (pembrolizumab)) OR (Keytruda)) OR (Imfinzi)) OR (MK-3475)) OR (atezolizumab)) OR (Tecentriq)) OR (MPDL3280A)) OR (avelumab)) OR (Bavencio)) OR (durvalumab)) OR (BMS-963558)	Publication Date		"nivolumab"[MeSH Terms] OR "nivolumab"[All Fields] OR "nivolumab s"[All Fields] OR "nivolumab"[MeSH Terms] OR "nivolumab"[All Fields] OR "opdivo"[All Fields] OR "nivolumab s"[All Fields] OR "pembrolizumab"[Supplementary Concept] OR "pembrolizumab"[All Fields] OR "pembrolizumab"[Supplementary Concept] OR "pembrolizumab"[All Fields] OR "keytruda"[All Fields] OR "durvalumab"[Supplementary Concept] O…	8,254	20:54:56
5	((((PD-1) OR (PD1)) OR (PD-L1)) OR (PDL-1)) OR (PDL1)	Publication Date		"PD-1"[All Fields] OR "PD1"[All Fields] OR "PD-L1"[All Fields] OR "PDL-1"[All Fields] OR "PDL1"[All Fields]	21,458	20:48:58
4	((#1) OR (#2)) OR (#3)	Publication Date		(((("neoplasm s"[All Fields] OR "neoplasms"[MeSH Terms]) OR "neoplasms"[All Fields]) OR "neoplasm"[All Fields]) OR ((((((((((((("cancer s"[All Fields] OR "cancerated"[All Fields]) OR "canceration"[All Fields]) OR "cancerization"[All Fields]) OR "cancerized"[All Fields]) OR "cancerous"[All Fields]) OR "neoplasms"[MeSH Terms]) OR "neoplasms"[All Fields]) OR "cancer"[All Fields]) OR "cancers"[All Fi…	4,730,978	20:46:45
3	(((malignant) OR (premalignant)) OR (pre-malignant)) OR (Precancerous)	Publication Date		((((((((((((((("malign"[All Fields] OR "malignance"[All Fields]) OR "malignances"[All Fields]) OR "malignant"[All Fields]) OR "malignants"[All Fields]) OR "malignities"[All Fields]) OR "malignity"[All Fields]) OR "malignization"[All Fields]) OR "malignized"[All Fields]) OR "maligns"[All Fields]) OR "neoplasms"[MeSH Terms]) OR "neoplasms"[All Fields]) OR "malignancies"[All Fields]) OR "malignancy"…	3,514,933	20:46:02
2	((((cancer) OR (precancer)) OR (pre-cancer)) OR (tumor)) OR (tumour)	Publication Date		"cancer s"[All Fields] OR "cancerated"[All Fields] OR "canceration"[All Fields] OR "cancerization"[All Fields] OR "cancerized"[All Fields] OR "cancerous"[All Fields] OR "neoplasms"[MeSH Terms] OR "neoplasms"[All Fields] OR "cancer"[All Fields] OR "cancers"[All Fields] OR "precancer"[All Fields] OR "precancers"[All Fields] OR "pre-cancer"[All Fields] OR "cysts"[MeSH Terms] OR "cysts"[All Fields] O…	4,639,362	20:44:54
1	Neoplasm	Publication Date		"neoplasm s"[All Fields] OR "neoplasms"[MeSH Terms] OR "neoplasms"[All Fields] OR "neoplasm"[All Fields]	3,409,442	20:29:33
